# Supplementary material for: Three new species of eriophyoid mites (Acari, Eriophyoidea) associated with Lauraceae in China
Source: Zookeys. 2014 May 7;(406):81–100. doi: 10.3897/zookeys.406.6897 (PMC4023248; doi:10.3897/zookeys.406.6897)
Supplement: XML Treatment for Gammaphytoptus striatilobus [file zookeys.406.6897-treatment1.xml]

<!DOCTYPE tp:taxon-treatment
  PUBLIC "-//TaxonX//DTD Taxonomic Treatment Publishing DTD v0 20100105//EN" "tax-treatment-NSO.dtd">
<tp:taxon-treatment xmlns:tp="http://www.plazi.org/taxpub"><tp:treatment-meta><mixed-citation publication-type="journal"><person-group><name><surname>Wang</surname><given-names>Qiong</given-names></name><name><surname>Han</surname><given-names>Xiao</given-names></name><name><surname>Xue</surname><given-names>Xiao-Feng</given-names></name><name><surname>Hong</surname><given-names>Xiao-Yue</given-names></name></person-group><article-title>Three new species of eriophyoid mites (Acari, Eriophyoidea) associated with Lauraceae in China</article-title><source>Zookeys</source><day>7</day><month>5</month><year>2014</year><volume>2014</volume><issue>406</issue><fpage>81</fpage><lpage>100</lpage><pub-id pub-id-type="doi">10.3897/zookeys.406.6897</pub-id></mixed-citation></tp:treatment-meta><tp:nomenclature><tp:taxon-name>
                            <tp:taxon-name-part taxon-name-part-type="genus">Gammaphytoptus</tp:taxon-name-part>
                            <tp:taxon-name-part taxon-name-part-type="species">striatilobus</tp:taxon-name-part>
                            <object-id xmlns:xlink="http://www.w3.org/1999/xlink" content-type="zoobank" xlink:type="simple">http://zoobank.org/F691F812-36E8-4CB7-BB9C-844634DE98CD</object-id>
                            <object-id xmlns:xlink="http://www.w3.org/1999/xlink" xlink:type="simple">http://species-id.net/wiki/Gammaphytoptus_striatilobus</object-id>
                        </tp:taxon-name><tp:taxon-status xmlns:xlink="http://www.w3.org/1999/xlink" xlink:type="simple">sp. n.</tp:taxon-status><xref ref-type="fig" rid="F2">Figs 2</xref><xref ref-type="fig" rid="F3">–</xref><xref ref-type="fig" rid="F4">4</xref></tp:nomenclature><tp:treatment-sec sec-type="Description"><title>Description.</title><p>FEMALE: (n=11). Body fusiform, 187 (187–200), 61 (55–61) wide, 56 (56–60) thick; light yellow. <bold>Gnathosoma</bold> 24 (20–24), projecting obliquely downwards, pedipalp coxal setae (<!--PageBreak--><!--PageBreak--><!--PageBreak--><italic>ep</italic>) 2 (2–3), dorsal pedipalp genual setae (<italic>d</italic>) 7 (6–7), cheliceral stylets 24 (23–24). <bold>Prodorsal shield</bold> 40 (39–42), 50 (48–50) wide, median, admedian and submedian lines complete and parallel, connected with transverse lines, shield design with anterior part covered with striaes; anterior shield lobe present 8 (8–9). Scapular tubercles on rear shield margin, 32 (32–33) apart, scapular setae (<italic>sc</italic>) 16 (15–16), projecting posteriorly. <bold>Coxigenital region</bold> with 4 (3–4) semiannuli between coxae and genitalia. Coxal plates with irregular lines, anterolateral setae on coxisternum I (<italic>1b</italic>) 7 (6–7), 12 (12–13) apart, proximal setae on coxisternum I (<italic>1a</italic>) 14 (14–17), 11 (11–12) apart, proximal setae on coxisternum II (<italic>2a</italic>) 26 (26–27), 26 (24–26) apart. Prosternal apodeme absent. <bold>Leg I</bold> 27 (26–27), femur 9 (9–10), basiventral femoral setae (<italic>bv</italic>) 8 (8–9); genu 5 (4–5), antaxial genual setae (<italic>l</italic>’’) 23 (21–23); tibia 6 (5–6), paraxial tibial setae (<italic>l</italic>’) 6 (6–7), located at centre; tarsus 5 (5–6), paraxia, fastigial, tarsal setae (<italic>ft</italic>’) 11 (11–12), antaxial, fastigial, tarsal setae (<italic>ft</italic>’’) 17 (17–18), paraxial, unguinal, tarsal setae (<italic>u</italic>’) 4 (4–5); tarsal empodium (<italic>em</italic>) 4 (4–5), simple, 7-rayed, tarsal solenidion (<italic>ω</italic>) 6 (6–7), rod-like. <bold>Leg II</bold> 24 (24–26), femur 9 (9–10), basiventral femoral setae (<italic>bv</italic>) 9 (8–9); genu 4 (4–5), antaxial genual setae (<italic>l</italic>’’) 7 (6–7); tibia 5 (5–6); tarsus 5 (5–6), paraxia, fastigial, tarsal setae (<italic>ft</italic>’) 5 (5–6), antaxial, fastigial, tarsal setae (<italic>ft</italic>’’) 17 (16–17), paraxial, unguinal, tarsal setae (<italic>u</italic>’) 3 (3–4); tarsal empodium (<italic>em</italic>) 5 (5–6), simple, 7-rayed, tarsal solenidion (<italic>ω</italic>) 8 (7–8), rod-like. <bold>Opisthosoma</bold> dorsally with 34 (34–35) semiannuli, with elliptical microtubercles, ventrally with 49 (49–51) semiannuli, with elliptical microtubercles. Setae <italic>c2</italic> 12 (12–13) on ventral semiannulus 8 (8–9), 48 (48–50) apart; setae <italic>d</italic> 41 (40–43) on ventral semiannulus 19 (18–19), 40 (37–40) apart; setae <italic>e</italic> 11 (11–14) on ventral semiannulus 30 (30–31), 22 (20–22) apart, setae <italic>f</italic> 25 (24–25) on 6th ventral semiannulus from rear, 18 (18–20) apart. Setae <italic>h1</italic> absent, <italic>h2</italic> 38 (37–38). <bold>Female genitalia</bold> 12 (12–15), 20 (20–22) wide, coverflap with two rows of ridges, the upper one with 14 (12–14) longitudinal ridges, the other with 12 (12–14) longitudinal ridges, setae <italic>3a</italic> 8 (7–8), 15 (14–15) apart.</p><p>MALE: (n=7, dorsal view). Body fusiform, 169–190, 56–63 wide; light yellow. <bold>Gnathosoma</bold> 19–22, projecting obliquely downwards, pedipalp coxal setae (<italic>ep</italic>) 2–3, dorsal pedipalp genual setae (<italic>d</italic>) 5–6, cheliceral stylets 23–24. <bold>Prodorsal shield</bold> 37–40, 47–50 wide, median, admedian and submedian lines complete and parallel, connected with transverse lines, shield design with anterior part covered with striaes; anterior shield lobe present 8–9. Scapular tubercles on rear shield margin, 27–30 apart, scapular setae (<italic>sc</italic>) 15–16, projecting posteriorly. <bold>Coxigenital region</bold> with 4–5 semiannuli between coxae and genitalia. Coxal plates with irregular lines, anterolateral setae on coxisternum I (<italic>1b</italic>) 5–6, 11–12 apart, proximal setae on coxisternum I (<italic>1a</italic>) 12–15, 8–11 apart, proximal setae on coxisternum II (<italic>2a</italic>) 25–26, 23–25 apart. Prosternal apodeme absent. <bold>Leg I</bold> 25–26, femur 9–10, basiventral femoral setae (<italic>bv</italic>) 8–9; genu 4–5, antaxial genual setae (<italic>l</italic>’’) 18–22; tibia 5–6, paraxial tibial setae (<italic>l</italic>’) 5–6, located at centre; tarsus 5–6, paraxia, fastigial, tarsal setae (<italic>ft</italic>’) 11–12, antaxial, fastigial, tarsal setae (<italic>ft</italic>’’) 15–17, paraxial, unguinal, tarsal setae (<italic>u</italic>’) 4–5; tarsal empodium (<italic>em</italic>) 4–5, simple, 7-rayed, tarsal solenidion (<italic>ω</italic>) 5–6, rod-like. <bold>Leg II</bold> 24–26, femur 9–10, basiventral femoral setae (<italic>bv</italic>) 8–10; genu 3–4, antaxial genual setae (<italic>l</italic>’’) 6–7; tibia 5–6; tarsus 5–6, paraxia, fastigial, tarsal setae (<italic>ft</italic>’) 5–6, antaxial, fastigial, tarsal setae (<italic>ft</italic>’’) 16–17, paraxial, unguinal, tarsal setae (<italic>u</italic>’) 3–4; tarsal empodium (<italic>em</italic>) 4–5, simple, 7-rayed, tarsal solenidion (<italic>ω</italic>) 6–7, rod-like. <bold>Opisthosoma</bold> dorsally with 33–37 semiannuli, with elliptical microtubercles, ventrally with 47–50 semiannuli, with elliptical microtubercles. Setae <italic>c2</italic> 15–16 on ventral semiannulus 8–9, 51–57 apart; setae <italic>d</italic> 40–41 on ventral semiannulus 17–19, 30–35 apart; setae <italic>e</italic> 13–15 on ventral semiannulus 29–33, 18–19 apart, setae <italic>f</italic> 24–25 on 6th ventral semiannulus from rear, 20–23 apart. Setae <italic>h1</italic> absent, <italic>h2</italic> 57–58. <bold>Male genitalia</bold> 16–18 wide, setae <italic>3a</italic> 7–8, 15–16 apart.</p><fig id="F2" position="float" orientation="portrait"><label>Figure 2.</label><caption><p><italic><tp:taxon-name>Gammaphytoptus striatilobus</tp:taxon-name></italic> sp. n.: <bold>D</bold> dorsal view of female <bold>em</bold> empodium <bold>IG</bold> female internal genitalia <bold>GM</bold> male genital region.</p></caption><graphic xmlns:xlink="http://www.w3.org/1999/xlink" xlink:href="zookeys-406-081-g002.jpg" position="float" orientation="portrait" xlink:type="simple"/></fig><fig id="F3" position="float" orientation="portrait"><label>Figure 3.</label><caption><p><italic><tp:taxon-name>Gammaphytoptus striatilobus</tp:taxon-name></italic> sp. n.: <bold>AL</bold> lateral view of anterior body region <bold>LO</bold> lateral view of annuli <bold>PM</bold> lateral view of posterior opisthosoma <bold>CGF</bold> female coxae and genitalia <bold>L1</bold> leg I <bold>L2</bold> leg II.</p></caption><graphic xmlns:xlink="http://www.w3.org/1999/xlink" xlink:href="zookeys-406-081-g003.jpg" position="float" orientation="portrait" xlink:type="simple"/></fig><fig id="F4" position="float" orientation="portrait"><label>Figure 4.</label><caption><p><italic><tp:taxon-name>Gammaphytoptus striatilobus</tp:taxon-name></italic> sp. n.: <bold>A</bold> coxae and female genitalia <bold>B</bold> prodorsal shield <bold>C</bold> female internal genitalia <bold>D</bold> leg I and leg II <bold>E</bold> male genitalia <bold>F</bold> empodium.</p></caption><graphic xmlns:xlink="http://www.w3.org/1999/xlink" xlink:href="zookeys-406-081-g004.jpg" position="float" orientation="portrait" xlink:type="simple"/></fig></tp:treatment-sec><tp:treatment-sec sec-type="Type material"><title>Type material.</title><p><bold>Holotype</bold> female (slide number NJAUAcariEriHN128C.1; marked Holotype), from <italic><tp:taxon-name>Phoebe hunanensis</tp:taxon-name></italic> Hand.–Mazz. (<tp:taxon-name>Lauraceae</tp:taxon-name>), Zhangjiajie National Forest Park, Zhangjiajie City, Hunan Province, P.R. China, <named-content xmlns:xlink="http://www.w3.org/1999/xlink" content-type="dwc:verbatimCoordinates" xlink:type="simple">29°20'41"N, 110°27'33"E</named-content>, elevation 420m, 10 July 2013, coll. Qiong Wang, Xiao Han and Jingfeng Guo, deposited as a slide mounted specimen in the Arthropod/Mite Collection of the Department of Entomology, NJAU, Jiangsu Province, China. <bold>Paratypes</bold> 10 females and 7 males on 17 microscope slides (slide number NJAUAcariEriHN128C.2–128C.18), with the same data as holotype.</p></tp:treatment-sec><tp:treatment-sec sec-type="Relation to host"><title>Relation to host.</title><p>This species is vagrant on lower part of the leaf surface. No damage to the host plant was observed.</p></tp:treatment-sec><tp:treatment-sec sec-type="Etymology"><title>Etymology.</title><p>The specific designation “striatilobus” is from the character of prodorsal shield lobe (“lobus”) marked with parellel fine impressed lines (“striatus”), masculine in gender.</p></tp:treatment-sec><tp:treatment-sec sec-type="Differential diagnosis"><title>Differential diagnosis.</title><p>This new species is similar to <!--PageBreak--><italic><tp:taxon-name>Gammaphytoptus machilus</tp:taxon-name></italic> Li, Wei &amp; Wang, 2009, but can be differentiated from the latter by having: the design of prodorsal shield with anterior part covered with striaes (a prodorsal shield design with two rows of cells in <italic><tp:taxon-name>Gammaphytoptus machilus</tp:taxon-name></italic>); dorsal semiannuli with elliptical microtubercles (dorsal semiannuli smooth in <italic><tp:taxon-name>Gammaphytoptus machilus</tp:taxon-name></italic>) and ventral semiannuli with elliptical microtubercles (ventral semiannuli with rounded microtubercles in <italic><tp:taxon-name>Gammaphytoptus machilus</tp:taxon-name></italic>).</p><!--PageBreak--></tp:treatment-sec></tp:taxon-treatment>
