# Supplementary material for: Three new species of eriophyoid mites (Acari, Eriophyoidea) associated with Lauraceae in China
Source: Zookeys. 2014 May 7;(406):81–100. doi: 10.3897/zookeys.406.6897 (PMC4023248; doi:10.3897/zookeys.406.6897)
Supplement: XML Treatment for Phyllocoptes setalsolenidion [file zookeys.406.6897-treatment2.xml]

<!DOCTYPE tp:taxon-treatment
  PUBLIC "-//TaxonX//DTD Taxonomic Treatment Publishing DTD v0 20100105//EN" "tax-treatment-NSO.dtd">
<tp:taxon-treatment xmlns:tp="http://www.plazi.org/taxpub"><tp:treatment-meta><mixed-citation publication-type="journal"><person-group><name><surname>Wang</surname><given-names>Qiong</given-names></name><name><surname>Han</surname><given-names>Xiao</given-names></name><name><surname>Xue</surname><given-names>Xiao-Feng</given-names></name><name><surname>Hong</surname><given-names>Xiao-Yue</given-names></name></person-group><article-title>Three new species of eriophyoid mites (Acari, Eriophyoidea) associated with Lauraceae in China</article-title><source>Zookeys</source><day>7</day><month>5</month><year>2014</year><volume>2014</volume><issue>406</issue><fpage>81</fpage><lpage>100</lpage><pub-id pub-id-type="doi">10.3897/zookeys.406.6897</pub-id></mixed-citation></tp:treatment-meta><tp:nomenclature><tp:taxon-name>
                            <tp:taxon-name-part taxon-name-part-type="genus">Phyllocoptes</tp:taxon-name-part>
                            <tp:taxon-name-part taxon-name-part-type="species">setalsolenidion</tp:taxon-name-part>
                            <object-id xmlns:xlink="http://www.w3.org/1999/xlink" content-type="zoobank" xlink:type="simple">http://zoobank.org/3A5DC24D-760D-4E86-A6F2-FA640D8F52E3</object-id>
                            <object-id xmlns:xlink="http://www.w3.org/1999/xlink" xlink:type="simple">http://species-id.net/wiki/Phyllocoptes_setalsolenidion</object-id>
                        </tp:taxon-name><tp:taxon-status xmlns:xlink="http://www.w3.org/1999/xlink" xlink:type="simple">sp. n.</tp:taxon-status><xref ref-type="fig" rid="F5">Figs 5</xref><xref ref-type="fig" rid="F6">–</xref><xref ref-type="fig" rid="F7">7</xref></tp:nomenclature><tp:treatment-sec sec-type="Description"><title>Description.</title><p>FEMALE: (n=5, dorsal view). Body fusiform, 198 (186–198), 62 (59–65) wide; light yellow. <bold>Gnathosoma</bold> 29 (28–31), projecting obliquely downwards, pedipalp coxal setae (<italic>ep</italic>) 4 (4–5), dorsal pedipalp genual setae (<italic>d</italic>) 18 (18–21), cheliceral stylets 23 (20–24). <bold>Prodorsal shield</bold> 41 (41–42), 59 (59–60) wide, median, admedian and submedian lines absent, prodorsal shield with some short lines; anterior shield lobe 10 (10–14), acuminate, ending in a sharp point. Scapular tubercles 5 (5–6), ahead of rear shield margin, 19 (19–24) apart, scapular setae (<italic>sc</italic>) 10 (8–10), projecting centrad. <bold>Coxigenital region</bold> with 11 (10–11) semiannuli between coxae and genitalia. Coxal plates with fine granules, anterolateral setae on coxisternum I (<italic>1b</italic>) 15 (15–16), 12 (12–15) apart, proximal setae on coxisternum I (<italic>1a</italic>) 16 (15–16), 10 (10–11) apart, proximal setae on coxisternum II (<italic>2a</italic>) 33 (30–33), 25 (25–26) apart. Prosternal apodeme 4 (4–5). <bold>Leg I</bold> 37 (36–38), femur 12 (11–13), with fine granules, basiventral femoral setae (<italic>bv</italic>) 18 (18–20); genu 7 (6–7), antaxial genual setae (<italic>l</italic>’’) 22 (20–22); tibia 11 (10–11), paraxial tibial setae (<italic>l</italic>’) 10 (9–10), located at 1/3 from dorsal base; tarsus 7 (7–8), paraxia, fastigial, tarsal setae (<italic>ft</italic>’) 30 (29–30), antaxial, fastigial, tarsal setae (<italic>ft</italic>’’) 35 (32–35), paraxial, unguinal, tarsal setae (<italic>u</italic>’) 15 (15–17); tarsal empodium (<italic>em</italic>) 9 (8–9), simple, 8-rayed, tarsal solenidion (<italic>ω</italic>) 16 (16–17), seta-like. <bold>Leg II</bold> 31 (31–32), femur 10 (10–12), with fine granules, basiventral femoral setae (<italic>bv</italic>) 15 (15–16); genu 5 (4–5), antaxial genual setae (<italic>l</italic>’’) 14 (14–16); tibia 5 (5–6); tarsus 7 (5–7), paraxia, fastigial, tarsal setae (<italic>ft</italic>’) 18 (18–20), antaxial, fastigial, tarsal setae (<italic>ft</italic>’’) 28 (25–28), paraxial, unguinal, tarsal setae (<italic>u</italic>’) 14 (14–16); tarsal empodium (<italic>em</italic>) 10 (9–10), simple, 8-rayed, tarsal solenidion (<italic>ω</italic>) 15 (15–17), seta-like. <bold>Opisthosoma</bold> dorsally with 45 (45–48) semiannuli, smooth, ventrally with 70 (70–76) semiannuli, with small and rounded microtubercles set on rear annular margins, last 5th–6th semiannuli with elongated and linear tubercles. Setae <italic>c2</italic> 53 (53–55) on ventral semiannulus 14 (13–15), 49 (49–52) apart; setae <italic>d</italic> 59 (55–60) on ventral semiannulus 28 (26–28), 33 (32–33) apart; setae <italic>e</italic> 40 (39–42) on ventral semiannulus 42 (42–45), 15 (15–18) apart, setae <italic>f</italic> 21 (20–22) on 9th ventral semiannulus from rear, 17 (16–18) apart. Setae <italic>h1</italic> 4 (4–5), <italic>h2</italic> 25 (24–25). <bold>Female genitalia</bold> 14 (14–15), 26 (26–28) wide, coverflap with 14 (12–14) longitudinal ridges, setae <italic>3a</italic> 20 (17–20), 17 (17–19) apart.</p><p>MALE: (n=1, dorsal view). Body fusiform, 169, 54 wide; light yellow. <bold>Gnathosoma</bold> 27, projecting obliquely downwards, pedipalp coxal setae (<!--PageBreak--><!--PageBreak--><!--PageBreak--><!--PageBreak--><italic>ep</italic>) 4, dorsal pedipalp genual setae (<italic>d</italic>) 18, cheliceral stylets 22. <bold>Prodorsal shield</bold> 42, 57 wide, median, admedian and submedian lines absent, prodorsal shield with some short lines; anterior shield lobe 12, acuminate, ending in a sharp point. Scapular tubercles 5 ahead of rear shield margin, 24 apart, scapular setae (<italic>sc</italic>) 8, projecting centrad. <bold>Coxigenital region</bold> with 9 semiannuli between coxae and genitalia. Coxal plates with fine granules, anterolateral setae on coxisternum I (<italic>1b</italic>) 12, 14 apart, proximal setae on coxisternum I (<italic>1a</italic>) 17, 10 apart, proximal setae on coxisternum II (<italic>2a</italic>) 24, 25 apart. Prosternal apodeme 4. <bold>Leg I</bold> 30, femur 11, with fine granules, basiventral femoral setae (<italic>bv</italic>) 15; genu 4, antaxial genual setae (<italic>l</italic>’’) 20; tibia 7, paraxial tibial setae (<italic>l</italic>’) 10, located at 1/3 from dorsal base; tarsus 6, paraxia, fastigial, tarsal setae (<italic>ft</italic>’) 27, antaxial, fastigial, tarsal setae (<italic>ft</italic>’’) 28, paraxial, unguinal, tarsal setae (<italic>u</italic>’)14; tarsal empodium (<italic>em</italic>) 8, simple, 8-rayed, tarsal solenidion (<italic>ω</italic>) 15, seta-like. <bold>Leg II</bold> 26, femur 10, with fine granules, basiventral femoral setae (<italic>bv</italic>) 13; genu 4, antaxial genual setae (<italic>l</italic>’’) 14; tibia 5; tarsus 6, paraxia, fastigial, tarsal setae (<italic>ft</italic>’)13, antaxial, fastigial, tarsal setae (<italic>ft</italic>’’) 23, paraxial, unguinal, tarsal setae (<italic>u</italic>’) 11; tarsal empodium (<italic>em</italic>) 7, simple, 8-rayed, tarsal solenidion (<italic>ω</italic>) 14, seta-like. <bold>Opisthosoma</bold> dorsally with 42 semiannuli, smooth, ventrally with 71 semiannuli, with small and rounded microtubercles set on rear annular margins, last 5th–6th semiannuli with elongated and linear tubercles. Setae <italic>c2</italic> 50 on ventral semiannulus 14, 40 apart; setae <italic>d</italic> 52 on ventral semiannulus 25, 30 apart; setae <italic>e</italic> 40 on ventral semiannulus 43, 15 apart, setae <italic>f</italic> 24 on 9th ventral semiannulus from rear, 17 apart. Setae <italic>h1</italic> 5, <italic>h2</italic> 22. <bold>Male genitalia</bold> 21 wide, setae <italic>3a</italic> 11, 17 apart.</p><fig id="F5" position="float" orientation="portrait"><label>Figure 5.</label><caption><p><italic><tp:taxon-name>Phyllocoptes setalsolenidion</tp:taxon-name></italic> sp. n.: <bold>D</bold> dorsal view of female <bold>em</bold> empodium <bold>IG</bold> female internal genitalia <bold>CGF</bold> female coxae and genitalia.</p></caption><graphic xmlns:xlink="http://www.w3.org/1999/xlink" xlink:href="zookeys-406-081-g005.jpg" position="float" orientation="portrait" xlink:type="simple"/></fig><fig id="F6" position="float" orientation="portrait"><label>Figure 6.</label><caption><p><italic><tp:taxon-name>Phyllocoptes setalsolenidion</tp:taxon-name></italic> sp. n.: <bold>V</bold> ventral view of female <bold>GM</bold> male genital region <bold>L1</bold> leg I <bold>L2</bold> leg II.</p></caption><graphic xmlns:xlink="http://www.w3.org/1999/xlink" xlink:href="zookeys-406-081-g006.jpg" position="float" orientation="portrait" xlink:type="simple"/></fig><fig id="F7" position="float" orientation="portrait"><label>Figure 7.</label><caption><p><italic><tp:taxon-name>Phyllocoptes setalsolenidion</tp:taxon-name></italic> sp. n.: <bold>A</bold> prodorsal shield <bold>B</bold> male genitalia <bold>C</bold> coxae and female genitalia <bold>D</bold> female internal genitalia <bold>E</bold> empodium <bold>F</bold> leg I and leg II.</p></caption><graphic xmlns:xlink="http://www.w3.org/1999/xlink" xlink:href="zookeys-406-081-g007.jpg" position="float" orientation="portrait" xlink:type="simple"/></fig></tp:treatment-sec><tp:treatment-sec sec-type="Type material"><title>Type material.</title><p><bold>Holotype</bold> female (slide number NJAUAcariEriHN128A.1; marked Holotype), from <italic><tp:taxon-name>Phoebe hunanensis</tp:taxon-name></italic> Hand.–Mazz. (<tp:taxon-name>Lauraceae</tp:taxon-name>), Zhangjiajie National Forest Park, Zhangjiajie City, Hunan Province, P.R. China, <named-content xmlns:xlink="http://www.w3.org/1999/xlink" content-type="dwc:verbatimCoordinates" xlink:type="simple">29°20'41"N, 110°27'33"E</named-content>, elevation 420m, 10 July 2013, coll. Qiong Wang, Xiao Han and Jingfeng Guo, deposited as a slide mounted specimen in the Arthropod/Mite Collection of the Department of Entomology, NJAU, Jiangsu Province, China. <bold>Paratypes</bold> 4 females and 1 male on 5 microscope slides (slide number NJAUAcariEriHN128A.2-128A.6), with the same data as holotype.</p></tp:treatment-sec><tp:treatment-sec sec-type="Relation to host"><title>Relation to host.</title><p>Vagrant on lower part of the leaf surface. No damage to the host plant was observed.</p></tp:treatment-sec><tp:treatment-sec sec-type="Etymology"><title>Etymology.</title><p>The specific designation <italic>setalsolenidion</italic> is derived from the shape (setal) of the tarsal solenidion. It is regarded as a noun phrase regardless of the gender and part of speech.</p></tp:treatment-sec><tp:treatment-sec sec-type="Differential diagnosis"><title>Differential diagnosis.</title><p>This new species is similar to <italic><tp:taxon-name>Phyllocoptes machilus</tp:taxon-name></italic> Wei, Xie &amp; Chen, 2006, but can be differentiated from the latter mainly by possessing: prodorsal shield lacking median, admedian and submedian lines (with median line incomplete, present on the anterior and rear 1/5 respectively, admedian lines complete, forming a network in <italic><tp:taxon-name>Phyllocoptes machilus</tp:taxon-name></italic>); anterior shield lobe acuminate, ending in a sharp point (with small frontal lobe in <italic><tp:taxon-name>Phyllocoptes machilus</tp:taxon-name></italic>); femur having fine granules (femur smooth in <italic><tp:taxon-name>Phyllocoptes machilus</tp:taxon-name></italic>) and tarsal empodium 8-rayed, tarsal solenidion seta-like (tarsal empodium 4-rayed, tarsal solenidion knobbed).</p></tp:treatment-sec></tp:taxon-treatment>
