# Supplementary material for: Three new species of eriophyoid mites (Acari, Eriophyoidea) associated with Lauraceae in China
Source: Zookeys. 2014 May 7;(406):81–100. doi: 10.3897/zookeys.406.6897 (PMC4023248; doi:10.3897/zookeys.406.6897)
Supplement: XML Treatment for Dechela phoebe [file zookeys.406.6897-treatment3.xml]

<!DOCTYPE tp:taxon-treatment
  PUBLIC "-//TaxonX//DTD Taxonomic Treatment Publishing DTD v0 20100105//EN" "tax-treatment-NSO.dtd">
<tp:taxon-treatment xmlns:tp="http://www.plazi.org/taxpub"><tp:treatment-meta><mixed-citation publication-type="journal"><person-group><name><surname>Wang</surname><given-names>Qiong</given-names></name><name><surname>Han</surname><given-names>Xiao</given-names></name><name><surname>Xue</surname><given-names>Xiao-Feng</given-names></name><name><surname>Hong</surname><given-names>Xiao-Yue</given-names></name></person-group><article-title>Three new species of eriophyoid mites (Acari, Eriophyoidea) associated with Lauraceae in China</article-title><source>Zookeys</source><day>7</day><month>5</month><year>2014</year><volume>2014</volume><issue>406</issue><fpage>81</fpage><lpage>100</lpage><pub-id pub-id-type="doi">10.3897/zookeys.406.6897</pub-id></mixed-citation></tp:treatment-meta><tp:nomenclature><tp:taxon-name>
                            <tp:taxon-name-part taxon-name-part-type="genus">Dechela</tp:taxon-name-part>
                            <tp:taxon-name-part taxon-name-part-type="species">phoebe</tp:taxon-name-part>
                            <object-id xmlns:xlink="http://www.w3.org/1999/xlink" content-type="zoobank" xlink:type="simple">http://zoobank.org/E018B236-5BB5-485C-A921-66AC407D15A8</object-id>
                            <object-id xmlns:xlink="http://www.w3.org/1999/xlink" xlink:type="simple">http://species-id.net/wiki/Dechela_phoebe</object-id>
                        </tp:taxon-name><tp:taxon-status xmlns:xlink="http://www.w3.org/1999/xlink" xlink:type="simple">sp. n.</tp:taxon-status><xref ref-type="fig" rid="F8">Figs 8</xref><xref ref-type="fig" rid="F9">–</xref><xref ref-type="fig" rid="F10">10</xref></tp:nomenclature><tp:treatment-sec sec-type="Description"><title>Description.</title><p>FEMALE: (n=13). Body vermiform, 187 (183–192), 60 (55–60) wide, 62 (57–62) thick; light yellow. <bold>Gnathosoma</bold> 15 (15–18), projecting obliquely down<!--PageBreak-->wards, pedipalp coxal setae (<italic>ep</italic>) 3 (2–3), dorsal pedipalp genual setae (<italic>d</italic>) 4 (4–5), cheliceral stylets 12 (12–14). <bold>Prodorsal shield</bold> 27 (26–30), 51 (45–51) wide, covered with short lines; anterior shield lobe absent. Scapular tubercles and scapular setae absent. <bold>Coxigenital region</bold> with 2 (2–3) indistinct semiannuli between coxae and genitalia. Coxal plates with minute lines, anterolateral setae on coxisternum I (<italic>1b</italic>) absent, proximal setae on coxisternum I (<italic>1a</italic>) 12 (12–15), 13 (11–13) apart, proximal setae on coxisternum II (<italic>2a</italic>) 19 (18–21), 28 (27–29) apart. Prosternal apodeme absent. <bold>Leg I</bold> 21 (20–22), femur 6 (6–7), with some dash lines on ventral part, basiventral femoral setae (<italic>bv</italic>) 9 (9–11); genu 4 (3–4), antaxial genual setae (<italic>l</italic>’’) 24 (22–24); tibia 3 (2–3), paraxial tibial setae (<italic>l</italic>’) absent; tarsus 5 (5–6), paraxia, fastigial, tarsal setae (<italic>ft</italic>’) 13 (13–15), antaxial, fastigial, tarsal setae (<italic>ft</italic>’’) 17 (16–18), paraxial, unguinal, tarsal setae (<italic>u</italic>’) 5 (5–7); tarsal empodium (<italic>em</italic>) 7 (7–8), simple, 7-rayed outside, 5-rayed inside, tarsal solenidion (<italic>ω</italic>) 5 (5–6), rod-like, located below empodia. <bold>Leg II</bold> 18 (18–19), femur 6 (5–6), with some dash lines on ventral part, basiventral femoral setae (<italic>bv</italic>) 10 (10–11); genu 4 (3–4), antaxial genual setae (<italic>l</italic>’’) absent; tibia 2 (2–3); tarsus 6 (5–6), paraxia, fastigial, tarsal setae (<italic>ft</italic>’) 7 (7–8), antaxial, fastigial, tarsal setae (<italic>ft</italic>’’) 18 (18–23), paraxial, unguinal, tarsal setae (<italic>u</italic>’) 5 (4–5); tarsal empodium (<italic>em</italic>) 6 (6–7), simple, 7-rayed outside, 5-rayed inside, tarsal solenidion (<italic>ω</italic>) 15 (15–16), rod-like. <bold>Opisthosoma</bold> dorsally with 55 (55–57) annuli, with elliptical microtubercles, ventrally with 56 (56–58) annuli, with elliptical microtubercles. Setae <italic>c2</italic> 10 (10–11) on ventral annulus 8 (7–9), 48 (48–50) apart; setae <italic>d</italic> 53 (50–55) on ventral annulus 16 (16–18), 38 (38–40) apart; setae <italic>e</italic> 50 (50–52) on ventral annulus 32 (31–32), 26 (26–27) apart, setae <italic>f</italic> 15 (15–16) on 6th ventral annulus from rear, 12 (11–12) apart. Setae <italic>h1</italic> absent, <italic>h2</italic> 21 (20–23). <bold>Female genitalia</bold> 12 (12–14), 19 (18–19) wide, coverflap with transverse dashes, setae <italic>3a</italic> 30 (27–30), 16 (15–16) apart.</p><p>MALE: (n=2, dorsal view). Body vermiform, 175–192, 48–54 wide; light yellow. <bold>Gnathosoma</bold> 20–21, projecting obliquely downwards, pedipalp coxal setae (<!--PageBreak--><!--PageBreak--><italic>ep</italic>) 2–3, dorsal pedipalp genual setae (<italic>d</italic>) 4–5, cheliceral stylets 10–13. <bold>Prodorsal shield</bold> 25–27, 40–50 wide, covered with short lines; anterior shield lobe absent. Scapular tubercles and scapular setae absent. <bold>Coxigenital region</bold> with 2–3 indistinct semiannuli between coxae and genitalia. Coxal plates with minute lines, anterolateral setae on coxisternum I (<italic>1b</italic>) absent, proximal setae on coxisternum I (<italic>1a</italic>) 12–13, 9–10 apart, proximal setae on coxisternum II (<italic>2a</italic>) 17–20, 24–25 apart. Prosternal apodeme absent. <bold>Leg I</bold> 17–20, femur 6–7, with some dash lines on ventral part, basiventral femoral setae (<italic>bv</italic>) 8–9; genu 3–4, antaxial genual setae (<italic>l</italic>’’) 20–21; tibia 3–4, paraxial tibial setae (<italic>l</italic>’) absent; tarsus 4–5, paraxia, fastigial, tarsal setae (<italic>ft</italic>’) 10–11, antaxial, fastigial, tarsal setae (<italic>ft</italic>’’) 14–16, paraxial, unguinal, tarsal setae (<italic>u</italic>’) 5–6; tarsal empodium (<italic>em</italic>) 6–7, simple, 7-rayed outside, 5-rayed inside, tarsal solenidion (<italic>ω</italic>) 5–6, rod-like, located below empodia. <bold>Leg II</bold> 17–20, femur 5–6, with some dash lines on ventral part, basiventral femoral setae (<italic>bv</italic>) 8–9; genu 2–3, antaxial genual setae (<italic>l</italic>’’) absent; tibia 2–3; tarsus 5–6, paraxia, fastigial, tarsal setae (<italic>ft</italic>’) 6–7, antaxial, fastigial, tarsal setae (<italic>ft</italic>’’) 18–19, paraxial, unguinal, tarsal setae (<italic>u</italic>’) 4–5; tarsal empodium (<italic>em</italic>) 5–6, simple, 7-rayed outside, 5-rayed inside, tarsal solenidion (<italic>ω</italic>) 13–15, rod-like. <bold>Opisthosoma</bold> dorsally with 54–56 annuli, with elliptical microtubercles, ventrally with 56–57 annuli, with elliptical microtubercles. Setae <italic>c2</italic> 15–16 on ventral annulus 8–9, 40–41 apart; setae <italic>d</italic> 43–45 on ventral annulus 16–17, 30–34 apart; setae <italic>e</italic> 43–44 on ventral annulus 30–32, 23–24 apart, setae <italic>f</italic> 15–16 on 6th ventral annulus from rear, 10–11 apart. Setae <italic>h1</italic> absent, <italic>h2</italic> 26–27. <bold>Male genitalia</bold> 18–19 wide, setae <italic>3a</italic> 26–30, 15–16 apart.</p><fig id="F8" position="float" orientation="portrait"><label>Figure 8.</label><caption><p><italic><tp:taxon-name>Dechela phoebe</tp:taxon-name></italic> sp. n.: <bold>D</bold> dorsal view of female <bold>IG</bold> female internal genitalia <bold>em</bold> empodium <bold>L1</bold> Leg I <bold>L2</bold> leg II.</p></caption><graphic xmlns:xlink="http://www.w3.org/1999/xlink" xlink:href="zookeys-406-081-g008.jpg" position="float" orientation="portrait" xlink:type="simple"/></fig><fig id="F9" position="float" orientation="portrait"><label>Figure 9.</label><caption><p><italic><tp:taxon-name>Dechela phoebe</tp:taxon-name></italic> sp. n.: <bold>AL</bold> lateral view of anterior body <bold>LO</bold> lateral view of annuli <bold>PM</bold> lateral view of posterior opisthosoma <bold>CGF</bold> female coxae and genitalia <bold>GM</bold> male genital region.</p></caption><graphic xmlns:xlink="http://www.w3.org/1999/xlink" xlink:href="zookeys-406-081-g009.jpg" position="float" orientation="portrait" xlink:type="simple"/></fig><fig id="F10" position="float" orientation="portrait"><label>Figure 10.</label><caption><p><italic><tp:taxon-name>Dechela phoebe</tp:taxon-name></italic> sp. n.: <bold>A</bold> prodorsal shield <bold>B</bold> coxae and female genitalia <bold>C</bold> leg I and leg II <bold>D</bold> female internal genitalia <bold>E</bold> male genitalia <bold>F</bold> tarsal solenidion of leg I <bold>G</bold> empodium.</p></caption><graphic xmlns:xlink="http://www.w3.org/1999/xlink" xlink:href="zookeys-406-081-g010.jpg" position="float" orientation="portrait" xlink:type="simple"/></fig><!--PageBreak--><!--PageBreak--></tp:treatment-sec><tp:treatment-sec sec-type="Material examined"><title>Material examined.</title><p>13 females and 2 males on 15 microscope slides (slide number NJAUAcariEriHN128B.1-128B.15), from <italic><tp:taxon-name>Phoebe hunanensis</tp:taxon-name></italic> Hand.–Mazz. (<tp:taxon-name>Lauraceae</tp:taxon-name>), Zhangjiajie National Forest Park, Zhangjiajie City, Hunan Province, P.R. China, <named-content xmlns:xlink="http://www.w3.org/1999/xlink" content-type="dwc:verbatimCoordinates" xlink:type="simple">29°20'41"N, 110°27'33"E</named-content>, elevation 420m, 10 July 2013, coll. Qiong Wang, Xiao Han and Jingfeng Guo, deposited as a slide mounted specimen in the Arthropod/Mite Collection of the Department of Entomology, NJAU, Jiangsu Province, China.</p></tp:treatment-sec><tp:treatment-sec sec-type="Relation to host"><title>Relation to host.</title><p>Vagrant on lower part of the leaf surface. No damage to the host plant was observed.</p></tp:treatment-sec><tp:treatment-sec sec-type="Etymology"><title>Etymology.</title><p>The specific designation <italic><tp:taxon-name>Phoebe</tp:taxon-name></italic> is derived from the generic name of the host plant; feminine in gender.</p></tp:treatment-sec><tp:treatment-sec sec-type="Differential diagnosis"><title>Differential diagnosis.</title><p>This new species is very similar to <italic><tp:taxon-name>Dechela epelis</tp:taxon-name></italic> Keifer, 1965, but some quantitative characters can be used to separate them (<xref ref-type="table" rid="T1">Table 1</xref>).</p><table-wrap id="T1" position="float" orientation="portrait"><label>Table 1.</label><caption><p>The differential diagnosis between <italic><tp:taxon-name>Dechela epelis</tp:taxon-name></italic>, Keifer and <italic><tp:taxon-name>Dechela phoebe</tp:taxon-name></italic> sp. n.</p></caption><table><tbody><tr><th rowspan="1" colspan="1">Characters</th><th rowspan="1" colspan="1"><italic><tp:taxon-name>Dechela epelis</tp:taxon-name></italic> Keifer</th><th rowspan="1" colspan="1"><italic><tp:taxon-name>Dechela phoebe</tp:taxon-name></italic> sp. n.</th></tr><tr><td rowspan="1" colspan="1">body length</td><td rowspan="1" colspan="1">175–190</td><td rowspan="1" colspan="1">187 (183–192)</td></tr><tr><td rowspan="1" colspan="1">body width</td><td rowspan="1" colspan="1">42–45</td><td rowspan="1" colspan="1">60 (55–60)</td></tr><tr><td rowspan="1" colspan="1">gnathosoma length</td><td rowspan="1" colspan="1">19</td><td rowspan="1" colspan="1">15 (15–18)</td></tr><tr><td rowspan="1" colspan="1"><italic>d</italic></td><td rowspan="1" colspan="1">3.5</td><td rowspan="1" colspan="1">4 (4–5)</td></tr><tr><td rowspan="1" colspan="1">shield length</td><td rowspan="1" colspan="1">26</td><td rowspan="1" colspan="1">27 (26–30)</td></tr><tr><td rowspan="1" colspan="1">shield width</td><td rowspan="1" colspan="1">32</td><td rowspan="1" colspan="1">51 (45–51)</td></tr><tr><td rowspan="1" colspan="1">anterior shield lobe</td><td rowspan="1" colspan="1">present</td><td rowspan="1" colspan="1">absent</td></tr><tr><td rowspan="1" colspan="1">coxisternal area</td><td rowspan="1" colspan="1">coxae with curved lines of granules or short dashes</td><td rowspan="1" colspan="1">coxal plates with minute lines</td></tr><tr><td rowspan="1" colspan="1">leg I</td><td rowspan="1" colspan="1">20–21</td><td rowspan="1" colspan="1">21 (20–22)</td></tr><tr><td rowspan="1" colspan="1">tibia I/<italic>l</italic>’</td><td rowspan="1" colspan="1">3/absent</td><td rowspan="1" colspan="1">3 (2–3)/absent</td></tr><tr><td rowspan="1" colspan="1">tarsus I/<italic>ω</italic></td><td rowspan="1" colspan="1">5, tarsal solenidion 4 straight or slightly curved laterally</td><td rowspan="1" colspan="1">5 (5–6), tarsal solenidion 5 (5–6), slightly curved laterally</td></tr><tr><td rowspan="1" colspan="1">em I</td><td rowspan="1" colspan="1">7-rayed on outside, 5-rayed inside</td><td rowspan="1" colspan="1">7 (7–8), 7-rayed on outside, 5-rayed inside</td></tr><tr><td rowspan="1" colspan="1">leg II</td><td rowspan="1" colspan="1">20</td><td rowspan="1" colspan="1">18 (18–19)</td></tr><tr><td rowspan="1" colspan="1">tibia II</td><td rowspan="1" colspan="1">2</td><td rowspan="1" colspan="1">2 (2–3)</td></tr><tr><td rowspan="1" colspan="1">tarsus II/<italic>ω</italic></td><td rowspan="1" colspan="1">5, tarsal solenidion 10 straight</td><td rowspan="1" colspan="1">6 (5–6), tarsal solenidion 15 (15–16) straight</td></tr><tr><td rowspan="1" colspan="1">em II</td><td rowspan="1" colspan="1">7-rayed on outside, 5-rayed inside</td><td rowspan="1" colspan="1">6 (6–7), 7-rayed on outside, 5-rayed inside</td></tr><tr><td rowspan="1" colspan="1">dorsal annuli</td><td rowspan="1" colspan="1">62</td><td rowspan="1" colspan="1">55 (55–57)</td></tr><tr><td rowspan="1" colspan="1">ventral annuli</td><td rowspan="1" colspan="1">62</td><td rowspan="1" colspan="1">56 (56–58)</td></tr><tr><td rowspan="1" colspan="1"><italic>c2</italic></td><td rowspan="1" colspan="1">15, on 6–8 annuli behind shield, projecting up and forward</td><td rowspan="1" colspan="1">10 (10–11), on 8 (7–9) annuli from coxae</td></tr><tr><td rowspan="1" colspan="1"><italic>d</italic></td><td rowspan="1" colspan="1">36, on 19 annuli</td><td rowspan="1" colspan="1">53 (50–55), on 16 (16–18) annuli</td></tr><tr><td rowspan="1" colspan="1"><italic>e</italic></td><td rowspan="1" colspan="1">42, on 37 annuli</td><td rowspan="1" colspan="1">50 (50–52),on 32 (31–32) annuli</td></tr><tr><td rowspan="1" colspan="1"><italic>f</italic></td><td rowspan="1" colspan="1">14, on 4–5 from rear</td><td rowspan="1" colspan="1">15 (15–16), on 6 from rear</td></tr><tr><td rowspan="1" colspan="1"><italic>h1</italic></td><td rowspan="1" colspan="1">absent</td><td rowspan="1" colspan="1">absent</td></tr><tr><td rowspan="1" colspan="1">female genitalia/<italic>3a</italic></td><td rowspan="1" colspan="1">16 wide, 11 long; coverflap with transverse and gently curved lines of granules and dashes; 13 long</td><td rowspan="1" colspan="1">19 (18–19) wide, 12 (12–14) long; coverflap with transverse dashes; 30 (27–30) long</td></tr><tr><td rowspan="1" colspan="1">host plant</td><td rowspan="1" colspan="1"><italic><tp:taxon-name>Bixa</tp:taxon-name></italic> sp. (<tp:taxon-name>Bixaceae</tp:taxon-name>)</td><td rowspan="1" colspan="1"><italic><tp:taxon-name>Phoebe hunanensis</tp:taxon-name></italic> Hand.–Mazz. (<tp:taxon-name>Lauraceae</tp:taxon-name>)</td></tr></tbody></table></table-wrap><!--PageBreak--></tp:treatment-sec></tp:taxon-treatment>
